# Supplementary material for: Phototaxis and Motility of Euglena gracilis in Physiological Saline via Stepwise Acclimation for Biohybrid Microrobotics
Source: Micromachines (Basel). 2026 Jul 6;17(7):815. doi: 10.3390/mi17070815 (PMC13413957; doi:10.3390/mi17070815)
Supplement: Supplementary file 1 [file micromachines-17-00815-s001.zip]

Archive with 3 entries (3 files):
- Video S1 Raw video of motility analysis of E. gracilis.avi
- Video S2 Tracked video of motility analysis of E. gracilis.avi
- Video S3 Phototaxis assay of E. gracilis.mp4
